# Supplementary material for: Cognitive Effects of Taurine and Related Sulphur-Containing Amino Acids: A Systematic Review of Human Trials and Considerations for Plant-Based Dietary Transitions
Source: Foods. 2026 Feb 10;15(4):634. doi: 10.3390/foods15040634 (PMC12939648; doi:10.3390/foods15040634)
Supplement: Supplementary file 1 [file foods-15-00634-s001.zip]

Archive with 1 entries (1 files):
- foods-4084269-supplementary.pdf
